# Supplementary material for: FHLdb: A Comprehensive Database on the Molecular Basis of Familial Hemophagocytic Lymphohistiocytosis
Source: Front Immunol. 2020 Jan 31;11:107. doi: 10.3389/fimmu.2020.00107 (PMC7006814; doi:10.3389/fimmu.2020.00107)
Supplement: Supplementary Table 1 — Variants renamed in FHLdb according the HGVS guidelines. [file Table_1.XLSX]

## Sheet: Supplementary Table 1
Gene	Original nomenclature (cDNA)	Original nomenclature (protein)	HGVS nomenclature (cDNA)	HGVS nomenclature (protein)	Comment on original cDNA nomenclature	Comment on original protein nomenclature
PRF1	c.50delT		c.50del	p.Leu17Argfs*34	Genetic variant formatted: deleted sequence removed	Protein variant calculated from genetic variant
PRF1	c.65delC		c.65del	p.Pro22Argfs*29	Genetic variant formatted: deleted sequence removed	Protein variant calculated from genetic variant
PRF1	c.150delG		c.150del	p.Thr51Profs*56	Genetic variant formatted: deleted sequence removed	Protein variant calculated from genetic variant
PRF1	c.185_195del11	p.Asp62fs*12	c.185_195del	p.Asp62Valfs*12	Genetic variant formatted: number of deleted nucleotides removed	Protein variant completed: new amino acid added
PRF1	c.207delC	p.Pro69fs	c.207del	p.Asp70Thrfs*37	Genetic variant formatted: deleted sequence removed	Protein variant completed: new amino acid added as the first amino acid changed by the frame shift. Therefore, position and original amino acid were adjusted. Stop codon was added
PRF1	c.218C>T		c.218G>A	p.Cys73Tyr	Genetic variant corrected: original and new nucleotide fixed (opposite chain)	Protein variant calculated from genetic variant
PRF1	c.283T>C		c.283T>C	p.Trp95Arg		Protein variant calculated from genetic variant
PRF1	c.350_356delTGGCCCGinsATGC		c.350_356delinsATGC	p.Val117Aspfs*439	Genetic variant formatted: deleted sequence removed	Protein variant calculated from genetic variant
PRF1	c.503G>A	p.Ser108Asn	c.503G>A	p.Ser168Asn		Protein variant corrected: position fixed according to genetic variant
PRF1	c.528_529delCCinsAA	p.Cys176*	c.528_529delinsAA	p.Cys176*	Genetic variant formatted: deleted sequence removed
PRF1	c.786_801del16	p.Ala262fs*22	c.786_801del	p.Gln263Serfs*21	Genetic variant formatted: number of deleted nucleotides removed	Protein variant completed: new amino acid added as the first amino acid changed by the frame shift. Therefore, position and original amino acid and stop codon were adjusted
PRF1	c.851_862del12	cod284-287	c.851_862del	p.Lys284_Lys287del	Genetic variant formatted: number of deleted nucleotides removed	Protein variant formatted
PRF1	c.853_855delAAG	DelK285	c.853_855del	p.Lys285del	Genetic variant formatted: deleted sequence removed	Protein variant formatted
PRF1	c.879delC	p.His283*	c.879del	p.Gln294Lysfs*36	Genetic variant formatted: deleted sequence removed	Protein variant corrected based on genetic variant
PRF1	c.941_948delTGCTGTTCinsA		c.941_948delinsA	p.Leu314Glnfs*14	Genetic variant formatted: deleted sequence removed	Protein variant calculated from genetic variant
PRF1	c.1083delG		c.1083del	p.Arg362Glyfs*3	Genetic variant formatted: deleted sequence removed	Protein variant calculated from genetic variant
PRF1	c.1090_1091delCT	p.Leu364fs	c.1090_1091del	p.Leu364Glufs*93	Genetic variant formatted: deleted sequence removed	Protein variant completed: new amino acid and stop codon added
PRF1	23 bp nt 1146-1168		c.1146_1168del	p.Pro383Argfs*67	Genetic variant formatted	Protein variant calculated from genetic variant
PRF1	c.1181_1182insT	p.Gly394fs	c.1181_1182insT	p.Gln394Hisfs*64		Protein variant corrected: new amino acid and stop codon added, original amino acid fixed according to reference protein sequence
PRF1	c.1189_1190dupTG		c.1189_1190dup	p.His398Alafs*23	Genetic variant formatted: duplicated sequence removed	Protein variant calculated from genetic variant
PRF1	c.1423delG	p.Leu478*	c.1423del	p.Leu478*	Genetic variant formatted: deleted sequence removed
PRF1	c.1450G>A		c.1450G>A	p.Asp484Asn		Protein variant calculated from genetic variant
PRF1	c.1451delA		c.1451del	p.Asp484Valfs*25	Genetic variant formatted: deleted sequence removed	Protein variant calculated from genetic variant
PRF1	c.1535T>G		c.1535T>G	p.Leu512Arg		Protein variant calculated from genetic variant
PRF1	c.1577delT	p.Leu526fs*87	c.1577del	p.Leu526Cysfs*87	Genetic variant formatted: deleted sequence removed	Protein variant completed: new amino acid added
PRF1	c.1628dupT		c.1628dup	p.Glu545Glyfs*41	Genetic variant formatted: duplicated sequence removed	Protein variant calculated from genetic variant
PRF1	c.1637delC		c.1637del	p.Pro546Leufs*67	Genetic variant formatted: deleted sequence removed	Protein variant calculated from genetic variant
STX11	c.110delC	p.Thr37fs*62	c.110del	p.Thr37Argfs*26	Genetic variant formatted: deleted sequence removed	Protein variant corrected: new amino acid added and stop codon fixed
STX11	c.369_370delAG	p.Val124fs*60	c.369_370del	p.Val124Glyfs*61	Genetic variant formatted: deleted sequence removed	Protein variant corrected: new amino acid added and stop codon fixed
STX11	c.369_370delAG;374_376delCGC	p.Val124fs*60	c.[369_370del;374_376del]	p.Val124Glyfs*60	Genetic variant formatted: deleted sequence removed and one allele format added	Protein variant completed: new amino acid added
STX11	c.581_584delTGCC	p.Leu194Profs*2	c.581_584del	p.Leu194Profs*3	Genetic variant formatted: deleted sequence removed	Protein variant corrected: stop codon fixed
STX11	c.675_679delCGAGC		c.675_679del	p.Glu226Leufs*127	Genetic variant formatted: deleted sequence removed	Protein variant calculated from genetic variant
STX11	c.842T>C	p.Phe281Cys	c.842T>G	p.Phe281Cys	Genetic variant corrected: new nucleotide fixed according to protein variant
STX11	c.867dupG	p.Gln230Alafs*125	c.687dup	p.Gln230Alafs*125	Genetic variant corrected: position fixed and duplicated sequence removed
STX11	AL135917:g.25561_44749del		NC_000006.12:g.144176890_144196078del		Genetic variant corrected: mapped to a recommended reference sequence
STX11	Gene deletion		NC_000006.12:g.144140044_144191939del		Genetic variant formatted
STXBP2	c.224_227delATTT	p.Tyr75Cysfs*2	c.224_227del	p.Tyr75Cysfs*2	Genetic variant formatted: deleted sequence removed
STXBP2	c.260delT	p.Leu87Argfs*32	c.260del	p.Leu87Argfs*32	Genetic variant formatted: deleted sequence removed
STXBP2	c.279delG	p.Thr94Profs*25	c.279del	p.Thr94Profs*25	Genetic variant formatted: deleted sequence removed
STXBP2	c.292_294delGCG		c.301_303del	p.Ala101del	Genetic variant corrected: position fixed according to reference transcript and deleted sequence removed	Protein variant calculated from genetic variant
STXBP2	c.326-23_326-16delGCCCCACT		c.326-23_326-16del		Genetic variant formatted: deleted sequence removed
STXBP2	c.474_483delinsGA		c.474_483delinsGA	p.Cys158Trpfs*78		Protein variant calculated from genetic variant
STXBP2	c.497C>T		c.497C>T	p.Thr166Met		Protein variant calculated from genetic variant
STXBP2	c.693_695delGAT	p.Ile232del	c.693_695del	p.Ile232del	Genetic variant formatted: deleted sequence removed
STXBP2	c.706delG	p.Ala236Glnfs*24	c.706del	p.Ala236Glnfs*24	Genetic variant formatted: deleted sequence removed
STXBP2	c.769_771delCTG	p.Leu257del	c.769_771del	p.Leu257del	Genetic variant formatted: deleted sequence removed
STXBP2	c.1066_1074delCACTTCAAG	p.His356_Lys358del	c.1066_1074del	p.His356_Lys358del	Genetic variant formatted: deleted sequence removed
STXBP2	c.1103_1107+4delAGCAGGTGG		c.1103_1107+4del		Genetic variant formatted: deleted sequence removed
STXBP2	c.1172delC	p.Pro391fs	c.1172del	p.Pro391Argfs*27	Genetic variant formatted: deleted sequence removed	Protein variant completed: new amino acid and stop codon added
STXBP2	c.1204C>G	p.Arg402Gly	c.1213C>G	p.Arg405Gly	Genetic variant corrected: position fixed according to reference transcript	Protein variant corrected: position fixed according to reference protein isoform
STXBP2	c.1214G>A	p.Arg405Glu	c.1214G>A	p.Arg405Gln		Protein variant corrected: new amino acid fixed according to genetic variant
STXBP2	c.1243_1246delAGTG		c.1252_1255del	p.Ser418Argfs*7	Genetic variant corrected: position fixed according to reference transcript and deleted sequence removed	Protein variant calculated from genetic variant
STXBP2	c.1654A>G	p.Arg552Gly	c.1663A>G	p.Arg555Gly	Genetic variant corrected: position fixed according to reference transcript	Protein variant corrected: position fixed according to reference protein isoform
STXBP2	c.1724_1729delGCTTCC	p.Arg575_Phe576del	c.1724_1729del	p.Arg575_Phe576del	Genetic variant formatted: deleted sequence removed
STXBP2	c.1727delT	p.Phe576Serfs*4	c.1727del	p.Phe576Serfs*5	Genetic variant formatted: deleted sequence removed	Protein variant corrected: stop codon fixed
STXBP2	Exon 2 deletion		c.38_87del		Genetic variant formatted
UNC13D	c.115_116insG	p.Glu39Glyfs*33	c.115dup	p.Glu39Glyfs*33	Genetic variant corrected from insertion to duplication
UNC13D	c.117+394C>T		c.118-308C>T		Genetic variant formatted: splice site closer to acceptor
UNC13D	c.117+395G>A		c.118-307G>A		Genetic variant formatted: splice site closer to acceptor
UNC13D	c.118-308G>A		c.118-308C>T		Genetic variant corrected: original and new nucleotide fixed (opposite chain)
UNC13D	c.177_178delAC	p.Ala59fs*12	c.177_178del	p.Tyr61Hisfs*10	Genetic variant formatted: deleted sequence removed	Protein variant completed: new amino acid added as the first amino acid changed by the frame shift. Therefore, position and original amino acid and stop codon were adjusted
UNC13D	c.196G>A	p.Arg66Cys	c.196C>T	p.Arg66Cys	Genetic variant corrected: original and new nucleotide fixed based on protein variant (opposite chain)
UNC13D	c.214delC	p.Pro72fs	c.214del	p.Asn73Thrfs*3	Genetic variant formatted: deleted sequence removed	Protein variant completed: new amino acid added as the first amino acid changed by the frame shift. Therefore, position and original amino acid were adjusted. Stop codon was added
UNC13D	c.297_298delAC	p.Leu100Alafs*7	c.297_298del	p.Leu100Alafs*7	Genetic variant formatted: deleted sequence removed
UNC13D	c.403insC	p.Tyr135fs	c.403_404insC	p.Tyr135Serfs*7	Genetic variant formatted: insertion point added	Protein variant completed: new amino acid and stop codon added
UNC13D	c.441delA	p.Pro147fs*14	c.441del	p.Gly149Alafs*13	Genetic variant formatted: deleted sequence removed	Protein variant completed: new amino acid added as the first amino acid changed by the frame shift. Therefore, position and original amino acid and stop codon were adjusted
UNC13D	c.532delC	p.Gln178fs*70	c.532del	p.Gln178Argfs*71	Genetic variant formatted: deleted sequence removed	Protein variant corrected: new amino acid added and stop codon fixed
UNC13D	c.596+5G>A		c.569+5G>A		Genetic variant corrected: position fixed according to reference transcript
UNC13D	in-frame duplication of exons 7–12		c.570_1055dup		Genetic variant formatted
UNC13D	c.627delT	p.Thr209fs*40	c.627del	p.Val210Trpfs*39	Genetic variant formatted: deleted sequence removed	Protein variant completed: new amino acid added as the first amino acid changed by the frame shift. Therefore, position and original amino acid and stop codon were adjusted
UNC13D	c.756_757insAC	p.Leu253fs	c.756_757insAC	p.Leu253Thrfs*76		Protein variant completed: new amino acid and stop codon added
UNC13D	c.762delC	p.Cys255Alafs*73	c.762del	p.Cys255Alafs*73	Genetic variant formatted: deleted sequence removed
UNC13D	c.856insG	p.Arg287Glufs*174	c.856_857insG	p.Arg287Glufs*174	Genetic variant formatted: insertion point added
UNC13D	c.1090delC	p.Ser363Argfs*1	c.1090del	p.Leu364Trpfs*40	Genetic variant formatted: deleted sequence removed	Protein variant corrected: original amino acid, position, new amino acid and stop codon fixed
UNC13D	c.1148_1149insGG		c.1148_1149insGG	p.Ile383Metfs*22		Protein variant calculated from genetic variant
UNC13D	c.1225delC	p.Leu409fs	c.1225del	p.Leu409Serfs*33	Genetic variant formatted: deleted sequence removed	Protein variant completed: new amino acid and stop codon added
UNC13D	c.1596+1delG		c.1596+1del		Genetic variant formatted: deleted sequence removed
UNC13D	c.1693delG	p.Glu565Serfs*7	c.1693del	p.Glu565Serfs*7	Genetic variant formatted: deleted sequence removed
UNC13D	c.1723insA	p.Glu575fs*584	c.1723_1724insA	p.Arg576Glufs*9	Genetic variant formatted: insertion point added	Protein variant completed: new amino acid added as the first amino acid changed by the frame shift. Therefore, position and original amino acid and stop codon were adjusted
UNC13D	c.1755insT	p.His528fs	c.1755_1756insT	p.His586Serfs*31	Genetic variant formatted: insertion point added	Protein variant corrected: new amino acid and stop codon added, position fixed
UNC13D	c.1822_1833del12	p.Val608_Ala611del	c.1822_1833del	p.Val608_Ala611del	Genetic variant formatted: number of deleted nucleotides removed
UNC13D	c.1828insA		c.1828_1829insA	p.Arg610Glnfs*7	Genetic variant formatted: insertion point added	Protein variant calculated from genetic variant
UNC13D	c.1845_1847dupTGA	p.Asp615dup	c.1845_1847dup	p.Asp615dup	Genetic variant formatted: duplicated sequence removed
UNC13D	c.1978_1979insATTACCG		c.1978_1979insATTACCG	p.Val660Aspfs*47		Protein variant calculated from genetic variant
UNC13D	c.2037_2038insG	p.Arg680fs*704	c.2037_2038insG	p.Arg680Alafs*25		Protein variant corrected: new amino acid added and stop codon fixed
UNC13D	c.2077C>T		c.2077C>T	p.Gln693*		Protein variant calculated from genetic variant
UNC13D	c.2216_2239del		c.2216_2239del	p.Asn739_Gln746del		Protein variant calculated from genetic variant
UNC13D	c.2258del41bp		c.2258_2298del	p.Gly753Valfs*22	Genetic variant formatted	Protein variant calculated from genetic variant
UNC13D	c.2295_2298delGCAG	p.Glu765Aspfs*27	c.2295_2298del	p.Glu765Aspfs*29	Genetic variant formatted: deleted sequence removed	Protein variant corrected: stop codon fixed
UNC13D	c.2296C>T	p.Glu765Asp	c.2295G>T	p.Glu765Asp	Genetic variant corrected: position fixed according to protein variant and original nucleotide fixed according to reference transcript
UNC13D	c.2346_2349delGGAG	p.Arg782fs*12	c.2346_2349del	p.Arg782Serfs*12	Genetic variant formatted: deleted sequence removed	Protein variant completed: new amino acid added
UNC13D	c.2381delT	p.Leu794Argfs*2	c.2381del	p.Leu794Argfs*2	Genetic variant formatted: deleted sequence removed
UNC13D	c.2436_2437insTTGA	p.Asn813delinsLeuAsn	c.2436_2437insTTGA	p.Asn813Leufs*49		Protein variant calculated from genetic variant
UNC13D	c.2437_2439delAACinsT	p.Asn813fs	c.2437_2439delinsT	p.Asn813Phefs*47	Genetic variant formatted: deleted sequence removed	Protein variant completed: new amino acid and stop codon added
UNC13D	c.2447+61_2447+150del90		c.2447+61_2447+150del		Genetic variant formatted: number of deleted nucleotides removed
UNC13D	c.2459T>G	p.Leu850Arg	c.2459T>G	p.Leu820Arg		Protein variant corrected: position fixed according to genetic variant
UNC13D	c.2477_2480delTCAC	p.Leu826fs	c.2477_2480del	p.Leu826Glnfs*20	Genetic variant formatted: deleted sequence removed	Protein variant completed: new amino acid and stop codon added
UNC13D	c.2485delC	p.Leu829fs	c.2485del	p.Leu829Trpfs*18	Genetic variant formatted: deleted sequence removed	Protein variant completed: new amino acid and stop codon added
UNC13D	c.2544delT	p.Ile848Metfs*67	c.2544del	p.Ile848Metfs*67	Genetic variant formatted: deleted sequence removed
UNC13D	c.2988_3013del26		c.2988_3013del	p.Ala997Leufs*19	Genetic variant formatted: number of deleted nucleotides removed	Protein variant calculated from genetic variant
UNC13D	c.3037insG		c.3037dup	p.Asp1013Glyfs*12	Genetic variant corrected from insertion to duplication	Protein variant calculated from genetic variant
UNC13D	c.3082delC	p.Leu1028fs	c.3082del	p.Leu1028*	Genetic variant formatted: deleted sequence removed	Protein variant corrected: new aminoacid added which translates the variant to nonsense
UNC13D	IVS30+431delA		c.3151+431delA		Genetic variant formatted
UNC13D	c.3226insG	p.His1076fs*51	c.3226_3227insG	p.His1076Argfs*263	Genetic variant formatted: insertion point added	Protein variant corrected: new amino acid added and stop codon fixed
UNC13D	c.3229_3235del	p.Arg1077Serfs*12	c.3229_3235del	p.Arg1077Serfs*48		Protein variant corrected: stop codon fixed
UNC13D	GRCh37/hg19 chromosome 17: 73825638-73825663 and 73573065-73573090		NC_000017.10:g.(73825638_73825663)_(73573065_73573090)inv		Genetic variant formatted
